# Supplementary material for: ﻿Pseudoscorpions (Arachnida, Pseudoscorpiones) from French Polynesia with first species records and description of new species
Source: Zookeys. 2024 Feb 19;1192:29–43. doi: 10.3897/zookeys.1192.111308 (PMC10897864; doi:10.3897/zookeys.1192.111308)
Supplement: XML Treatment for Paratemnoides assimilis [file zookeys.1192.111308-treatment1.xml]

<!DOCTYPE tp:taxon-treatment
  PUBLIC "-//TaxonX//DTD Taxonomic Treatment Publishing DTD v0 20100105//EN" "tax-treatment-NSO.dtd">
<tp:taxon-treatment xmlns:tp="http://www.plazi.org/taxpub"><tp:treatment-meta><kwd-group><label>Taxon classification</label><kwd>
                <named-content content-type="kingdom">Animalia</named-content>
              </kwd><kwd>
                <named-content content-type="order">Pseudoscorpiones</named-content>
              </kwd><kwd>
                <named-content content-type="family">Atemnidae</named-content>
              </kwd></kwd-group><mixed-citation publication-type="journal"><person-group><name><surname>Krajčovičová</surname><given-names>Katarína</given-names></name><name><surname>Ramage</surname><given-names>Thibault</given-names></name><name><surname>Jacq</surname><given-names>Frédéric A.</given-names></name><name><surname>Christophoryová</surname><given-names>Jana</given-names></name></person-group><article-title>﻿Pseudoscorpions (<tp:taxon-name><tp:taxon-name-part taxon-name-part-type="class">Arachnida</tp:taxon-name-part></tp:taxon-name>, <tp:taxon-name><tp:taxon-name-part taxon-name-part-type="order">Pseudoscorpiones</tp:taxon-name-part></tp:taxon-name>) from French Polynesia with first species records and description of new species</article-title><source>Zookeys</source><day>19</day><month>02</month><year>2024</year><volume>1192</volume><fpage>29</fpage><lpage>43</lpage><pub-id pub-id-type="doi">10.3897/zookeys.1192.111308</pub-id></mixed-citation></tp:treatment-meta><tp:nomenclature><label>﻿</label><tp:taxon-name>
              <object-id xmlns:xlink="http://www.w3.org/1999/xlink" content-type="arpha" xlink:type="simple">3E097E4C-93EF-5759-B5F2-C4802F210AD1</object-id>
              <tp:taxon-name-part taxon-name-part-type="genus" reg="Paratemnoides">Paratemnoides</tp:taxon-name-part>
              <tp:taxon-name-part taxon-name-part-type="species" reg="assimilis">assimilis</tp:taxon-name-part>
            </tp:taxon-name><tp:taxon-authority>(Beier, 1932)</tp:taxon-authority><xref ref-type="fig" rid="F2">Figs 2A</xref><xref ref-type="fig" rid="F3">, 3</xref></tp:nomenclature><tp:treatment-sec sec-type="material" id="SECID0EADAE"><title>Materials examined</title><p><bold>(Fig. <xref ref-type="fig" rid="F1">1</xref>).</bold> French Polynesia • 2 ♂♂, 5 ♀♀, 1 tritonymph, 1 deutonymph; Huahine, Motuhionoa [<named-content xmlns:xlink="http://www.w3.org/1999/xlink" content-type="dwc:verbatimCoordinates" xlink:type="simple"><named-content content-type="geo-json" specific-use="{&#34;type&#34;:&#34;Point&#34;,&#34;coordinates&#34;:[-151.003889,16.771111]}" id="NCID0EQDAE" xlink:type="simple">16°46'16"N, 151°00'14"W</named-content></named-content>]; 82 m a.s.l.; 06 Nov. 2020; F. Jacq leg.; decaying <italic><tp:taxon-name><tp:taxon-name-part taxon-name-part-type="genus" reg="Falcataria">Falcataria</tp:taxon-name-part><tp:taxon-name-part taxon-name-part-type="species" reg="moluccana">moluccana</tp:taxon-name-part></tp:taxon-name></italic> trunk; NHMW 29976. • 1 ♀; Huahine, Motuhionoa [<named-content xmlns:xlink="http://www.w3.org/1999/xlink" content-type="dwc:verbatimCoordinates" xlink:type="simple"><named-content content-type="geo-json" specific-use="{&#34;type&#34;:&#34;Point&#34;,&#34;coordinates&#34;:[-151.002778,16.769722]}" id="NCID0EDEAE" xlink:type="simple">16°46'11"N, 151°00'10"W</named-content></named-content>]; 32 m a.s.l.; 06 Nov. 2020; F. Jacq leg.; Malaise trap; NHMW 29977.</p><fig id="F1" position="float" orientation="portrait"><object-id xmlns:xlink="http://www.w3.org/1999/xlink" content-type="doi" xlink:type="simple">10.3897/zookeys.1192.111308.figure1</object-id><object-id xmlns:xlink="http://www.w3.org/1999/xlink" content-type="arpha" xlink:type="simple">66FB667C-FF71-5154-AC40-186991680A92</object-id><label>Figure 1.</label><caption><p>Map of archipelagos of French Polynesia with details of Tahiti and Huahine islands with marked studied localities.</p></caption><graphic xmlns:xlink="http://www.w3.org/1999/xlink" xlink:href="zookeys-1192-029_article-111308__-g001.jpg" position="float" orientation="portrait" xlink:type="simple" id="oo_986355.jpg"><uri content-type="original_file" xlink:type="simple">https://binary.pensoft.net/fig/986355</uri></graphic></fig></tp:treatment-sec><tp:treatment-sec sec-type="description" id="SECID0EUEAE"><title>Description.</title><p>♂ (♀) (Figs <xref ref-type="fig" rid="F2">2A</xref>, <xref ref-type="fig" rid="F3">3</xref>).</p><fig id="F2" position="float" orientation="portrait"><object-id xmlns:xlink="http://www.w3.org/1999/xlink" content-type="doi" xlink:type="simple">10.3897/zookeys.1192.111308.figure2</object-id><object-id xmlns:xlink="http://www.w3.org/1999/xlink" content-type="arpha" xlink:type="simple">55BB3A65-F2CD-5BA2-8F49-4271231A7CCC</object-id><label>Figure 2.</label><caption><p><bold>A</bold><italic><tp:taxon-name><tp:taxon-name-part taxon-name-part-type="genus" reg="Paratemnoides">Paratemnoides</tp:taxon-name-part><tp:taxon-name-part taxon-name-part-type="species" reg="assimilis">assimilis</tp:taxon-name-part></tp:taxon-name></italic>, female <bold>B</bold><italic><tp:taxon-name><tp:taxon-name-part taxon-name-part-type="genus" reg="Paratemnoides">Paratemnoides</tp:taxon-name-part><tp:taxon-name-part taxon-name-part-type="species" reg="pallidus">pallidus</tp:taxon-name-part></tp:taxon-name></italic>, male <bold>C</bold><italic><tp:taxon-name><tp:taxon-name-part taxon-name-part-type="genus" reg="Geogarypus">Geogarypus</tp:taxon-name-part><tp:taxon-name-part taxon-name-part-type="species" reg="longidigitatus">longidigitatus</tp:taxon-name-part></tp:taxon-name></italic>, male <bold>D</bold><italic><tp:taxon-name><tp:taxon-name-part taxon-name-part-type="genus" reg="Olpium">Olpium</tp:taxon-name-part><tp:taxon-name-part taxon-name-part-type="species" reg="caputi">caputi</tp:taxon-name-part></tp:taxon-name></italic> sp. nov., female. Scale bars: 0.5 mm.</p></caption><graphic xmlns:xlink="http://www.w3.org/1999/xlink" xlink:href="zookeys-1192-029_article-111308__-g002.jpg" position="float" orientation="portrait" xlink:type="simple" id="oo_986356.jpg"><uri content-type="original_file" xlink:type="simple">https://binary.pensoft.net/fig/986356</uri></graphic></fig><fig id="F3" position="float" orientation="portrait"><object-id xmlns:xlink="http://www.w3.org/1999/xlink" content-type="doi" xlink:type="simple">10.3897/zookeys.1192.111308.figure3</object-id><object-id xmlns:xlink="http://www.w3.org/1999/xlink" content-type="arpha" xlink:type="simple">EBC530BA-ACE5-54A4-862E-C4DC9132A31F</object-id><label>Figure 3.</label><caption><p><italic><tp:taxon-name><tp:taxon-name-part taxon-name-part-type="genus" reg="Paratemnoides">Paratemnoides</tp:taxon-name-part><tp:taxon-name-part taxon-name-part-type="species" reg="assimilis">assimilis</tp:taxon-name-part></tp:taxon-name></italic><bold>A</bold> carapace, dorsal view <bold>B</bold> chelicera with setae pattern, dorsal view <bold>C</bold> rallum <bold>D</bold> palpal chela, dorsal view, showing trichobothriotaxy, teeth and venom apparatus <bold>E</bold> coxal area, ventral view <bold>F</bold> genital area <bold>G</bold> pedipalp, dorsal view (trochanter, femur, and patella) <bold>H</bold> leg I, lateral view <bold>I</bold> leg IV, lateral view. Scale bars: 0.1 mm.</p></caption><graphic xmlns:xlink="http://www.w3.org/1999/xlink" xlink:href="zookeys-1192-029_article-111308__-g003.jpg" position="float" orientation="portrait" xlink:type="simple" id="oo_986357.jpg"><uri content-type="original_file" xlink:type="simple">https://binary.pensoft.net/fig/986357</uri></graphic></fig><p><bold><italic>Carapace</italic></bold> (Fig. <xref ref-type="fig" rid="F3">3A</xref>). Carapace 0.96 (0.95) × longer than broad, conically narrowed; epistome absent; with 2 distinct eye spots; smooth, without transverse furrows; anterior half brown distinct darker than posterior half; with 49 (44) acuminate setae apically with a dentition, 8 (9) setae on posterior margin; for lyrifissures see Fig. <xref ref-type="fig" rid="F3">3A</xref>. <bold><italic>Chelicera</italic></bold> (Fig. <xref ref-type="fig" rid="F3">3B, C</xref>) . Chelicera 2.33 (2.47) × longer than broad; 4 setae on hand, <italic><abbrev xmlns:xlink="http://www.w3.org/1999/xlink" xlink:title="subbasal" id="ABBRID0EEJAE" xlink:type="simple">sbs</abbrev></italic> absent, <italic><abbrev xmlns:xlink="http://www.w3.org/1999/xlink" xlink:title="basal" id="ABBRID0EJJAE" xlink:type="simple">bs</abbrev></italic> and <italic><abbrev xmlns:xlink="http://www.w3.org/1999/xlink" xlink:title="exterior" id="ABBRID0EOJAE" xlink:type="simple">es</abbrev></italic> denticulate; moveable finger with 1 short seta; 2 slit-like lyrifissures on hand; galea long with 5 rami (Fig. <xref ref-type="fig" rid="F3">3B</xref>); serrula exterior with 22 blades; rallum consisting of 4 blades, distal one long and serrated (Fig. <xref ref-type="fig" rid="F3">3C</xref>). <bold><italic>Pedipalps</italic></bold> (Fig. <xref ref-type="fig" rid="F3">3D, G</xref>). Pedipalps smooth, only anterior face of femur with minute denticles (Fig. <xref ref-type="fig" rid="F3">3G</xref>), trochanter and femur lighter than chela (Fig. <xref ref-type="fig" rid="F2">2A</xref>). Trochanter 1.59×, femur 2.16 (2.19) ×, patella 1.91 (1.94) ×, chela 2.59 (2.63) ×, hand with pedicel 1.67 (1.69) × longer than broad. Venom apparatus present only in fixed finger terminating in nodus ramosus slightly proximal to trichobothria <italic><abbrev xmlns:xlink="http://www.w3.org/1999/xlink" xlink:title="exterior terminal" id="ABBRID0EKKAE" xlink:type="simple">et</abbrev></italic> (Fig. <xref ref-type="fig" rid="F3">3D</xref>). Fixed chelal finger with 8 trichobothria, moveable chelal finger with 4 trichobothria. Fixed chelal finger with 39 small marginal teeth; moveable chelal finger with 42 (43) small marginal teeth (Fig. <xref ref-type="fig" rid="F3">3D</xref>). Trichobothia <italic><abbrev xmlns:xlink="http://www.w3.org/1999/xlink" xlink:title="exterior basal" id="ABBRID0EXKAE" xlink:type="simple">eb</abbrev></italic> and <italic><abbrev xmlns:xlink="http://www.w3.org/1999/xlink" xlink:title="exterior subbasal" id="ABBRID0E3KAE" xlink:type="simple">esb</abbrev></italic> adjacent and located basally; <italic><abbrev xmlns:xlink="http://www.w3.org/1999/xlink" xlink:title="exterior subterminal" id="ABBRID0EBLAE" xlink:type="simple">est</abbrev></italic> midway between <italic><abbrev xmlns:xlink="http://www.w3.org/1999/xlink" xlink:title="exterior subbasal" id="ABBRID0EGLAE" xlink:type="simple">esb</abbrev></italic> and <italic><abbrev xmlns:xlink="http://www.w3.org/1999/xlink" xlink:title="exterior terminal" id="ABBRID0ELLAE" xlink:type="simple">et</abbrev></italic>; <italic><abbrev xmlns:xlink="http://www.w3.org/1999/xlink" xlink:title="subterminal" id="ABBRID0EQLAE" xlink:type="simple">st</abbrev></italic> closer to <italic><abbrev xmlns:xlink="http://www.w3.org/1999/xlink" xlink:title="subbasal" id="ABBRID0EVLAE" xlink:type="simple">sb</abbrev></italic> than to <italic>t.</italic> For a complete trichobothrial pattern see Fig. <xref ref-type="fig" rid="F3">3D</xref>. <bold><italic>Coxae</italic></bold> (Fig. <xref ref-type="fig" rid="F3">3E</xref>). Coxae smooth, all setae acuminate or with fine dentition apically; manducatory processes with 6 (5) setae; palpal coxae with 13–14 (16–17) setae; pedal coxae I–IV chaetotaxy: 9–11 (8–10): 6–8 (9): 6–7 (7): 17–19 (15–17); for lyrifissures see Fig. <xref ref-type="fig" rid="F3">3E</xref>. <bold><italic>Abdomen</italic></bold> (Fig. <xref ref-type="fig" rid="F2">2A</xref>). Tergites I–III undivided, IV–V partly divided, VI–XI with fine division; sternites IV–XI divided. All setae acuminate or with fine dentition apically. <bold><italic>Tergal chaetotaxy</italic> I–XI</bold>: 8: 8: 8: 4–5: 6–7 (6–7): 6 (6–7): 6 (6–7): 6 (7): 7: 9: 5. <bold><italic>Sternal chaetotaxy</italic> IV–XI</bold>: 4: 5–7 (7): 6 (7–8): 7 (8): 8 (7–8): 9 (7): 7: 5. <bold><italic>Genital area</italic> II–III</bold>. Short acuminate setae [slit-like lyrifissures]: 15 [2] (8 [4]): 6 [4] (4 [2]). <bold><italic>Genital area</italic></bold> (Fig. <xref ref-type="fig" rid="F3">3F</xref>). Male rod Y shaped, female with several cribriform plates externally (Fig. <xref ref-type="fig" rid="F3">3F</xref>). <bold><italic>Leg</italic> I</bold> (Fig. <xref ref-type="fig" rid="F3">3H</xref>). Trochanter 1.21×, femur I 1.25 (1.26) ×, femur II 2.86 (2.63) ×, tibia 2.77×, tarsus 3.22 (3.33) × deeper than broad. <bold><italic>Leg</italic> IV</bold> (Fig. <xref ref-type="fig" rid="F3">3I</xref>). Trochanter 1.44×, femoropatella 3.15 (3.23) ×, tibia 3.18 (3.29) ×, tarsus 2.77 (2.69) × deeper than broad. Leg IV with 1 tactile seta basally on tarsus (Fig. <xref ref-type="fig" rid="F3">3I</xref>). Claws simple, arolium slightly shorter than claws (Fig. <xref ref-type="fig" rid="F3">3H, I</xref>).</p></tp:treatment-sec><tp:treatment-sec sec-type="description" id="SECID0EAOAE"><title>Measurements</title><p><bold>(in mm, length/width or, for legs, length/depth).</bold> ♂ (♀). Body length 2.98 (3.38). Pedipalps: trochanter 0.43/0.27, femur 0.69 (0.70)/0.32, patella 0.67 (0.68)/0.35, chela 1.27 (1.29)/0.49, hand with pedicel 0.82 (0.83)/0.49, hand without pedicel 0.72 (0.73), fixed finger 0.62 (0.63). Chelicera 0.35 (0.37)/0.15, moveable finger 0.28. Carapace 0.85 (0.88)/0.89 (0.93). Leg I: trochanter 0.17/0.14, femur I 0.25 (0.24)/0.20 (0.19), femur II 0.40 (0.42)/0.14 (0.16), tibia 0.36/0.13, tarsus 0.29 (0.30)/0.09. Leg IV: trochanter 0.23/0.16, femoropatella 0.82 (0.84)/0.26, tibia 0.54/0.17, tarsus 0.36 (0.35)/0.13.</p></tp:treatment-sec><tp:treatment-sec sec-type="Identification" id="SECID0EIOAE"><title>Identification.</title><p><italic><tp:taxon-name><tp:taxon-name-part taxon-name-part-type="genus" reg="Paratemnoides">Paratemnoides</tp:taxon-name-part><tp:taxon-name-part taxon-name-part-type="species" reg="assimilis">assimilis</tp:taxon-name-part></tp:taxon-name></italic><abbrev xmlns:xlink="http://www.w3.org/1999/xlink" xlink:title="interior" id="ABBRID0EZOAE" xlink:type="simple">is</abbrev> most similar to <italic><tp:taxon-name><tp:taxon-name-part taxon-name-part-type="genus" reg="Paratemnoides">P.</tp:taxon-name-part><tp:taxon-name-part taxon-name-part-type="species" reg="pallidus">pallidus</tp:taxon-name-part></tp:taxon-name></italic> (Balzan, 1892) as both possess similar proportions of the palpal segments (femur 0.62–0.83 mm long/2.10–2.30× longer than broad, patella 0.59–0.78 mm long/1.80–1.90× longer than broad, chela 1.27–1.44 mm long/2.40–2.70× longer than broad, finger 0.47–0.63 mm long), minute denticles on the palpal segments while other body segments are smooth, and a carapace without transverse furrows. They differ by the presence of minute denticles on different segments of the pedipalps; in <italic><tp:taxon-name><tp:taxon-name-part taxon-name-part-type="genus" reg="Paratemnoides">P.</tp:taxon-name-part><tp:taxon-name-part taxon-name-part-type="species" reg="assimilis">assimilis</tp:taxon-name-part></tp:taxon-name></italic> denticles are present on the anterior margin of the palpal femur, but with other palpal segments smooth, but in <italic><tp:taxon-name><tp:taxon-name-part taxon-name-part-type="genus" reg="Paratemnoides">P.</tp:taxon-name-part><tp:taxon-name-part taxon-name-part-type="species" reg="pallidus">pallidus</tp:taxon-name-part></tp:taxon-name></italic> denticles are present on femur as well as on patella (<xref ref-type="bibr" rid="B1">Beier 1932a</xref>, <xref ref-type="bibr" rid="B2">1932b</xref>; <xref ref-type="bibr" rid="B25">Mahnert 1978a</xref>; <xref ref-type="bibr" rid="B15">Harvey 1988</xref>). Measurements of the palpal hand with pedicel also differ (<italic><tp:taxon-name><tp:taxon-name-part taxon-name-part-type="genus" reg="Paratemnoides">P.</tp:taxon-name-part><tp:taxon-name-part taxon-name-part-type="species" reg="assimilis">assimilis</tp:taxon-name-part></tp:taxon-name></italic> 0.62–0.83 mm long vs <italic><tp:taxon-name><tp:taxon-name-part taxon-name-part-type="genus" reg="Paratemnoides">P.</tp:taxon-name-part><tp:taxon-name-part taxon-name-part-type="species" reg="pallidus">pallidus</tp:taxon-name-part></tp:taxon-name></italic> 0.80–1.06 mm long) (<xref ref-type="bibr" rid="B25">Mahnert 1978a</xref>; <xref ref-type="bibr" rid="B15">Harvey 1988</xref>).</p></tp:treatment-sec><tp:treatment-sec sec-type="remarks" id="SECID0EMRAE"><title>Remarks.</title><p>New-found specimens of <italic><tp:taxon-name><tp:taxon-name-part taxon-name-part-type="genus" reg="Paratemnoides">P.</tp:taxon-name-part><tp:taxon-name-part taxon-name-part-type="species" reg="assimilis">assimilis</tp:taxon-name-part></tp:taxon-name></italic> were compared with selected <italic><tp:taxon-name><tp:taxon-name-part taxon-name-part-type="genus" reg="Paratemnoides">Paratemnoides</tp:taxon-name-part></tp:taxon-name></italic> species deposited in NHMW: <italic><tp:taxon-name><tp:taxon-name-part taxon-name-part-type="genus" reg="Paratemnoides">P.</tp:taxon-name-part><tp:taxon-name-part taxon-name-part-type="species" reg="assimilis">assimilis</tp:taxon-name-part></tp:taxon-name></italic> [NHMW-Zoo-AR 25115, NHMW-Zoo-AR 25124]; <italic><tp:taxon-name><tp:taxon-name-part taxon-name-part-type="genus" reg="Paratemnoides">P.</tp:taxon-name-part><tp:taxon-name-part taxon-name-part-type="species" reg="ceylonicus">ceylonicus</tp:taxon-name-part></tp:taxon-name></italic> Beier, 1932 [NHMW-Zoo-AR 25064, NHMW-Zoo-AR 25065]; <italic><tp:taxon-name><tp:taxon-name-part taxon-name-part-type="genus" reg="Paratemnoides">P.</tp:taxon-name-part><tp:taxon-name-part taxon-name-part-type="species" reg="curtulus">curtulus</tp:taxon-name-part></tp:taxon-name></italic> (Redikorzev, 1938) [NHMW-Zoo-AR 25117]; <italic><tp:taxon-name><tp:taxon-name-part taxon-name-part-type="genus" reg="Paratemnoides">P.</tp:taxon-name-part><tp:taxon-name-part taxon-name-part-type="species" reg="laosanus">laosanus</tp:taxon-name-part></tp:taxon-name></italic> (Beier, 1951) [NHMW-Zoo-AR 25073]; <italic><tp:taxon-name><tp:taxon-name-part taxon-name-part-type="genus" reg="Paratemnoides">P.</tp:taxon-name-part><tp:taxon-name-part taxon-name-part-type="species" reg="pallidus">pallidus</tp:taxon-name-part></tp:taxon-name></italic> [NHMW-Zoo-AR 25090, NHMW-Zoo-AR 25125]; and <italic><tp:taxon-name><tp:taxon-name-part taxon-name-part-type="genus" reg="Paratemnoides">P.</tp:taxon-name-part><tp:taxon-name-part taxon-name-part-type="species" reg="salomonis">salomonis</tp:taxon-name-part></tp:taxon-name></italic> (Beier, 1935) [NHMW-Zoo-AR 25110]. As mentioned by <xref ref-type="bibr" rid="B15">Harvey (1988)</xref>, the identification keys to <italic><tp:taxon-name><tp:taxon-name-part taxon-name-part-type="genus" reg="Paratemnoides">Paratemnoides</tp:taxon-name-part></tp:taxon-name></italic> species by <xref ref-type="bibr" rid="B1">Beier (1932a</xref>, <xref ref-type="bibr" rid="B2">1932b</xref>) are based generally on the size or thickness of palpal segments and legs. <xref ref-type="bibr" rid="B15">Harvey (1988)</xref> applied the character of measurements of leg segments as distinguishing ones for <italic><tp:taxon-name><tp:taxon-name-part taxon-name-part-type="genus" reg="Paratemnoides">P.</tp:taxon-name-part><tp:taxon-name-part taxon-name-part-type="species" reg="assimilis">assimilis</tp:taxon-name-part></tp:taxon-name></italic> and <italic><tp:taxon-name><tp:taxon-name-part taxon-name-part-type="genus" reg="Paratemnoides">P.</tp:taxon-name-part><tp:taxon-name-part taxon-name-part-type="species" reg="ceylonicus">ceylonicus</tp:taxon-name-part></tp:taxon-name></italic>. Specimens of species mentioned above were examined and compared in this study. Leg segments were measured but the values completely overlapped in all examined species. Considering these results and the fact that the <italic><tp:taxon-name><tp:taxon-name-part taxon-name-part-type="genus" reg="Paratemnoides">Paratemnoides</tp:taxon-name-part></tp:taxon-name></italic> species descriptions are generally not sufficient, a revision of this genus <abbrev xmlns:xlink="http://www.w3.org/1999/xlink" xlink:title="interior" id="ABBRID0E1VAE" xlink:type="simple">is</abbrev> necessary to clearly set species boundaries.</p><p>Currently, <italic><tp:taxon-name><tp:taxon-name-part taxon-name-part-type="genus" reg="Paratemnoides">P.</tp:taxon-name-part><tp:taxon-name-part taxon-name-part-type="species" reg="ceylonicus">ceylonicus</tp:taxon-name-part></tp:taxon-name></italic><abbrev xmlns:xlink="http://www.w3.org/1999/xlink" xlink:title="interior" id="ABBRID0ELWAE" xlink:type="simple">is</abbrev> one of the synonyms of <italic><tp:taxon-name><tp:taxon-name-part taxon-name-part-type="genus" reg="Paratemnoides">P.</tp:taxon-name-part><tp:taxon-name-part taxon-name-part-type="species" reg="pallidus">pallidus</tp:taxon-name-part></tp:taxon-name></italic> (Fig. <xref ref-type="fig" rid="F2">2B</xref>) (<xref ref-type="bibr" rid="B23">Klausen 2005</xref>; <xref ref-type="bibr" rid="B38">WPC 2022</xref>). The current synonymy of the two species was justified by no significant difference between <italic><tp:taxon-name><tp:taxon-name-part taxon-name-part-type="genus" reg="Paratemnoides">P.</tp:taxon-name-part><tp:taxon-name-part taxon-name-part-type="species" reg="ceylonicus">ceylonicus</tp:taxon-name-part></tp:taxon-name></italic> and <italic><tp:taxon-name><tp:taxon-name-part taxon-name-part-type="genus" reg="Paratemnoides">P.</tp:taxon-name-part><tp:taxon-name-part taxon-name-part-type="species" reg="pallidus">pallidus</tp:taxon-name-part></tp:taxon-name></italic> in palpal chela measurements (<xref ref-type="bibr" rid="B23">Klausen 2005</xref>). <xref ref-type="bibr" rid="B1">Beier (1932a</xref>, <xref ref-type="bibr" rid="B2">1932b</xref>, <xref ref-type="bibr" rid="B5">1973</xref>) supported the existence of <italic><tp:taxon-name><tp:taxon-name-part taxon-name-part-type="genus" reg="Paratemnoides">P.</tp:taxon-name-part><tp:taxon-name-part taxon-name-part-type="species" reg="ceylonicus">ceylonicus</tp:taxon-name-part></tp:taxon-name></italic> by the presence of minute denticles on the anterior margin of the palpal femur while other palpal segments are smooth.</p><p>All examined specimens of <italic><tp:taxon-name><tp:taxon-name-part taxon-name-part-type="genus" reg="Paratemnoides">P.</tp:taxon-name-part><tp:taxon-name-part taxon-name-part-type="species" reg="ceylonicus">ceylonicus</tp:taxon-name-part></tp:taxon-name></italic> deposited in NHMW possess distinct granulation present on palpal femur as well as on patella just like in <italic><tp:taxon-name><tp:taxon-name-part taxon-name-part-type="genus" reg="Paratemnoides">P.</tp:taxon-name-part><tp:taxon-name-part taxon-name-part-type="species" reg="pallidus">pallidus</tp:taxon-name-part></tp:taxon-name></italic>. The present study supports the synonymization of <italic><tp:taxon-name><tp:taxon-name-part taxon-name-part-type="genus" reg="Paratemnoides">P.</tp:taxon-name-part><tp:taxon-name-part taxon-name-part-type="species" reg="ceylonicus">ceylonicus</tp:taxon-name-part></tp:taxon-name></italic> with <italic><tp:taxon-name><tp:taxon-name-part taxon-name-part-type="genus" reg="Paratemnoides">P.</tp:taxon-name-part><tp:taxon-name-part taxon-name-part-type="species" reg="pallidus">pallidus</tp:taxon-name-part></tp:taxon-name></italic> suggested by <xref ref-type="bibr" rid="B23">Klausen (2005)</xref>.</p><p>
              <bold>Family <tp:taxon-name><tp:taxon-name-part taxon-name-part-type="family">Geogarypidae</tp:taxon-name-part></tp:taxon-name> Chamberlin, 1930</bold>
            </p><p>
              <bold>Genus <italic><tp:taxon-name><tp:taxon-name-part taxon-name-part-type="genus" reg="Geogarypus">Geogarypus</tp:taxon-name-part></tp:taxon-name></italic> Chamberlin, 1930</bold>
            </p></tp:treatment-sec><ref-list><ref id="B1"><mixed-citation xmlns:xlink="http://www.w3.org/1999/xlink" xlink:type="simple"><person-group><name name-style="western"><surname>Beier</surname><given-names>M</given-names></name></person-group> (<year>1932a</year>) <article-title>Revision der <tp:taxon-name><tp:taxon-name-part taxon-name-part-type="family">Atemnidae</tp:taxon-name-part></tp:taxon-name> (<tp:taxon-name><tp:taxon-name-part taxon-name-part-type="order">Pseudoscorpionidea</tp:taxon-name-part></tp:taxon-name>). Zoologische Jahrbucher.</article-title><source>Abteilung fur Systematik, Ökologie und Geographie der Tiere</source><volume>62</volume>(<issue>56</issue>): <fpage>547</fpage>–<lpage>610</lpage>.</mixed-citation></ref><ref id="B2"><mixed-citation xmlns:xlink="http://www.w3.org/1999/xlink" xlink:type="simple"><person-group><name name-style="western"><surname>Beier</surname><given-names>M</given-names></name></person-group> (<year>1932b</year>) <article-title><tp:taxon-name><tp:taxon-name-part taxon-name-part-type="order">Pseudoscorpionidea</tp:taxon-name-part></tp:taxon-name> II. Subord. C. Cheliferinea.</article-title><source>Tierreich</source><volume>58</volume>: <fpage>1</fpage>–<lpage>294</lpage>. <ext-link xlink:href="10.1515/9783111385402" ext-link-type="doi" xlink:type="simple">https://doi.org/10.1515/9783111385402</ext-link></mixed-citation></ref><ref id="B25"><mixed-citation xmlns:xlink="http://www.w3.org/1999/xlink" xlink:type="simple"><person-group><name name-style="western"><surname>Mahnert</surname><given-names>V</given-names></name></person-group> (<year>1978a</year>) <article-title>Pseudoskorpione (ausgenommen <tp:taxon-name><tp:taxon-name-part taxon-name-part-type="family">Olpiidae</tp:taxon-name-part></tp:taxon-name>, <tp:taxon-name><tp:taxon-name-part taxon-name-part-type="family">Garypidae</tp:taxon-name-part></tp:taxon-name>) aus Congo-Brazzaville (<tp:taxon-name><tp:taxon-name-part taxon-name-part-type="class">Arachnida</tp:taxon-name-part></tp:taxon-name>, <tp:taxon-name><tp:taxon-name-part taxon-name-part-type="order">Pseudoscorpiones</tp:taxon-name-part></tp:taxon-name>).</article-title><source>Folia Entomologica Hungarica</source><volume>31</volume>(<issue>1</issue>): <fpage>69</fpage>–<lpage>133</lpage>.</mixed-citation></ref><ref id="B15"><mixed-citation xmlns:xlink="http://www.w3.org/1999/xlink" xlink:type="simple"><person-group><name name-style="western"><surname>Harvey</surname><given-names>MS</given-names></name></person-group> (<year>1988</year>) <article-title>Pseudoscorpions from the Krakatau Islands and adjacent regions, Indonesia (<tp:taxon-name><tp:taxon-name-part taxon-name-part-type="subphylum">Chelicerata</tp:taxon-name-part></tp:taxon-name>: <tp:taxon-name><tp:taxon-name-part taxon-name-part-type="order">Pseudoscorpionida</tp:taxon-name-part></tp:taxon-name>).</article-title><source>Memoirs of the Museum of Victoria</source><volume>49</volume>(<issue>2</issue>): <fpage>309</fpage>–<lpage>353</lpage>. <ext-link xlink:href="10.24199/j.mmv.1988.49.13" ext-link-type="doi" xlink:type="simple">https://doi.org/10.24199/j.mmv.1988.49.13</ext-link></mixed-citation></ref><ref id="B23"><mixed-citation xmlns:xlink="http://www.w3.org/1999/xlink" xlink:type="simple"><person-group><name name-style="western"><surname>Klausen</surname><given-names>FE</given-names></name></person-group> (<year>2005</year>) <article-title>The male genitalia of the family <tp:taxon-name><tp:taxon-name-part taxon-name-part-type="family">Atemnidae</tp:taxon-name-part></tp:taxon-name> (<tp:taxon-name><tp:taxon-name-part taxon-name-part-type="order">Pseudoscorpiones</tp:taxon-name-part></tp:taxon-name>).</article-title><source>The Journal of Arachnology</source><volume>33</volume>(<issue>3</issue>): <fpage>641</fpage>–<lpage>662</lpage>. <ext-link xlink:href="10.1636/H03-6.1" ext-link-type="doi" xlink:type="simple">https://doi.org/10.1636/H03-6.1</ext-link></mixed-citation></ref><ref id="B38"><mixed-citation xmlns:xlink="http://www.w3.org/1999/xlink" xlink:type="simple">WPC (<year>2022</year>) World <tp:taxon-name><tp:taxon-name-part taxon-name-part-type="order">Pseudoscorpiones</tp:taxon-name-part></tp:taxon-name> Catalog. Natural History Museum Bern. <ext-link xlink:href="http://wac.nmbe.ch" ext-link-type="uri" xlink:type="simple">http://wac.nmbe.ch</ext-link> [Accessed on 14.8.2023]</mixed-citation></ref><ref id="B5"><mixed-citation xmlns:xlink="http://www.w3.org/1999/xlink" xlink:type="simple"><person-group><name name-style="western"><surname>Beier</surname><given-names>M</given-names></name></person-group> (<year>1973</year>) <article-title><tp:taxon-name><tp:taxon-name-part taxon-name-part-type="order">Pseudoscorpionidea</tp:taxon-name-part></tp:taxon-name> von Ceylon.</article-title><source>Entomologica Scandinavica</source><volume>4</volume>: <fpage>39</fpage>–<lpage>55</lpage>.</mixed-citation></ref></ref-list></tp:taxon-treatment>
