# Supplementary material for: ﻿Pseudoscorpions (Arachnida, Pseudoscorpiones) from French Polynesia with first species records and description of new species
Source: Zookeys. 2024 Feb 19;1192:29–43. doi: 10.3897/zookeys.1192.111308 (PMC10897864; doi:10.3897/zookeys.1192.111308)
Supplement: XML Treatment for Geogarypus longidigitatus [file zookeys.1192.111308-treatment2.xml]

<!DOCTYPE tp:taxon-treatment
  PUBLIC "-//TaxonX//DTD Taxonomic Treatment Publishing DTD v0 20100105//EN" "tax-treatment-NSO.dtd">
<tp:taxon-treatment xmlns:tp="http://www.plazi.org/taxpub"><tp:treatment-meta><kwd-group><label>Taxon classification</label><kwd>
                <named-content content-type="kingdom">Animalia</named-content>
              </kwd><kwd>
                <named-content content-type="order">Pseudoscorpiones</named-content>
              </kwd><kwd>
                <named-content content-type="family">Geogarypidae</named-content>
              </kwd></kwd-group><mixed-citation publication-type="journal"><person-group><name><surname>Krajčovičová</surname><given-names>Katarína</given-names></name><name><surname>Ramage</surname><given-names>Thibault</given-names></name><name><surname>Jacq</surname><given-names>Frédéric A.</given-names></name><name><surname>Christophoryová</surname><given-names>Jana</given-names></name></person-group><article-title>﻿Pseudoscorpions (<tp:taxon-name><tp:taxon-name-part taxon-name-part-type="class">Arachnida</tp:taxon-name-part></tp:taxon-name>, <tp:taxon-name><tp:taxon-name-part taxon-name-part-type="order">Pseudoscorpiones</tp:taxon-name-part></tp:taxon-name>) from French Polynesia with first species records and description of new species</article-title><source>Zookeys</source><day>19</day><month>02</month><year>2024</year><volume>1192</volume><fpage>29</fpage><lpage>43</lpage><pub-id pub-id-type="doi">10.3897/zookeys.1192.111308</pub-id></mixed-citation></tp:treatment-meta><tp:nomenclature><label>﻿</label><tp:taxon-name>
              <object-id xmlns:xlink="http://www.w3.org/1999/xlink" content-type="arpha" xlink:type="simple">820D388D-91ED-5BBF-A191-E2950A72B0EE</object-id>
              <tp:taxon-name-part taxon-name-part-type="genus" reg="Geogarypus">Geogarypus</tp:taxon-name-part>
              <tp:taxon-name-part taxon-name-part-type="species" reg="longidigitatus">longidigitatus</tp:taxon-name-part>
            </tp:taxon-name><tp:taxon-authority>(Rainbow, 1897)</tp:taxon-authority><xref ref-type="fig" rid="F2">Fig. 2C</xref></tp:nomenclature><tp:treatment-sec sec-type="material" id="SECID0EI3AE"><title>Materials examined</title><p><bold>(Fig. <xref ref-type="fig" rid="F1">1</xref>).</bold> French Polynesia • 1 ♂; Huahine, Motuhionoa [<named-content xmlns:xlink="http://www.w3.org/1999/xlink" content-type="dwc:verbatimCoordinates" xlink:type="simple"><named-content content-type="geo-json" specific-use="{&#34;type&#34;:&#34;Point&#34;,&#34;coordinates&#34;:[-151.003333,16.770833]}" id="NCID0EY3AE" xlink:type="simple">16°46'15"N, 151°00'12"W</named-content></named-content>]; 61 m a.s.l.; 06 Nov. 2020; F. Jacq leg.; <italic>Mangi­fera indica</italic> and <italic><tp:taxon-name><tp:taxon-name-part taxon-name-part-type="genus" reg="Talipariti">Talipariti</tp:taxon-name-part><tp:taxon-name-part taxon-name-part-type="species" reg="tiliaceum">tiliaceum</tp:taxon-name-part></tp:taxon-name></italic> forest, leaf litter sifting; NHMW 29978. • 1 ♂, 1 deutonymph; Huahine, Motuhionoa [<named-content xmlns:xlink="http://www.w3.org/1999/xlink" content-type="dwc:verbatimCoordinates" xlink:type="simple"><named-content content-type="geo-json" specific-use="{&#34;type&#34;:&#34;Point&#34;,&#34;coordinates&#34;:[-151.003333,16.771111]}" id="NCID0EN4AE" xlink:type="simple">16°46'16"N, 151°00'12"W</named-content></named-content>]; 79 m a.s.l.; 06 Nov. 2020; F. Jacq leg.; <italic><tp:taxon-name><tp:taxon-name-part taxon-name-part-type="genus" reg="Talipariti">Talipariti</tp:taxon-name-part><tp:taxon-name-part taxon-name-part-type="species" reg="tiliaceum">tiliaceum</tp:taxon-name-part></tp:taxon-name></italic> forest, leaf-litter sifting; NHMW 29979.</p></tp:treatment-sec><tp:treatment-sec sec-type="description" id="SECID0E44AE"><title>Measurements</title><p><bold>(in mm, length/width).</bold> ♂. Body length 1.57. Pedipalp: trochanter 0.22/0.16, femur 0.55/0.13, patella 0.40/0.15, chela 0.91/0.23, hand with pedicel 0.44/0.23, fixed finger length 0.51. Carapace 0.53–0.55/0.64.</p></tp:treatment-sec><tp:treatment-sec sec-type="Identification" id="SECID0EF5AE"><title>Identification.</title><p><italic><tp:taxon-name><tp:taxon-name-part taxon-name-part-type="genus" reg="Geogarypus">Geogarypus</tp:taxon-name-part><tp:taxon-name-part taxon-name-part-type="species" reg="longidigitatus">longidigitatus</tp:taxon-name-part></tp:taxon-name></italic><abbrev xmlns:xlink="http://www.w3.org/1999/xlink" xlink:title="interior" id="ABBRID0EW5AE" xlink:type="simple">is</abbrev> remarkably similar to <italic><tp:taxon-name><tp:taxon-name-part taxon-name-part-type="genus" reg="Geogarypus">G.</tp:taxon-name-part><tp:taxon-name-part taxon-name-part-type="species" reg="ocellatus">ocellatus</tp:taxon-name-part></tp:taxon-name></italic> Mahnert, 1978, as both possess the same pattern of carapace coloration, but the palpal patella and chela of <italic><tp:taxon-name><tp:taxon-name-part taxon-name-part-type="genus" reg="Geogarypus">G.</tp:taxon-name-part><tp:taxon-name-part taxon-name-part-type="species" reg="ocellatus">ocellatus</tp:taxon-name-part></tp:taxon-name></italic> are more slender than in <italic><tp:taxon-name><tp:taxon-name-part taxon-name-part-type="genus" reg="Geogarypus">G.</tp:taxon-name-part><tp:taxon-name-part taxon-name-part-type="species" reg="longidigitatus">longidigitatus</tp:taxon-name-part></tp:taxon-name></italic> (e.g. patella and chela: <italic><tp:taxon-name><tp:taxon-name-part taxon-name-part-type="genus" reg="Geogarypus">G.</tp:taxon-name-part><tp:taxon-name-part taxon-name-part-type="species" reg="longidigitatus">longidigitatus</tp:taxon-name-part></tp:taxon-name></italic> 2.5–2.6× longer than broad and 3.5–4.2× longer than broad vs. <italic><tp:taxon-name><tp:taxon-name-part taxon-name-part-type="genus" reg="Geogarypus">G.</tp:taxon-name-part><tp:taxon-name-part taxon-name-part-type="species" reg="ocellatus">ocellatus</tp:taxon-name-part></tp:taxon-name></italic> 3.0–3.3× longer than broad and 4.1–4.5× longer than broad) (<xref ref-type="bibr" rid="B26">Mahnert 1978b</xref>; <xref ref-type="bibr" rid="B18">Harvey 2000</xref>). See <xref ref-type="bibr" rid="B18">Harvey (2000)</xref> for the complete redescription of <italic><tp:taxon-name><tp:taxon-name-part taxon-name-part-type="genus" reg="Geogarypus">G.</tp:taxon-name-part><tp:taxon-name-part taxon-name-part-type="species" reg="longidigitatus">longidigitatus</tp:taxon-name-part></tp:taxon-name></italic> and diagnosis of other geogarypid species. Newly described geogarypids found in the Asian-Australian-Pacific regions differ from <italic><tp:taxon-name><tp:taxon-name-part taxon-name-part-type="genus" reg="Geogarypus">G.</tp:taxon-name-part><tp:taxon-name-part taxon-name-part-type="species" reg="longidigitatus">longidigitatus</tp:taxon-name-part></tp:taxon-name></italic> as follows: <italic><tp:taxon-name><tp:taxon-name-part taxon-name-part-type="genus" reg="Geogarypus">G.</tp:taxon-name-part><tp:taxon-name-part taxon-name-part-type="species" reg="muchmorei">muchmorei</tp:taxon-name-part></tp:taxon-name></italic> Novák &amp; Harvey, 2018 differs by its larger area of brown coloration on the carapace and the swollen margin of the chelal hand; <italic><tp:taxon-name><tp:taxon-name-part taxon-name-part-type="genus" reg="Geogarypus">G.</tp:taxon-name-part><tp:taxon-name-part taxon-name-part-type="species" reg="klarae">klarae</tp:taxon-name-part></tp:taxon-name></italic> Novák &amp; Harvey, 2018 differs by having a white palpal trochanter and strongly curved teeth on the fixed chelal finger (<xref ref-type="bibr" rid="B31">Novák and Harvey 2018</xref>); <italic><tp:taxon-name><tp:taxon-name-part taxon-name-part-type="genus" reg="Geogarypus">G.</tp:taxon-name-part><tp:taxon-name-part taxon-name-part-type="species" reg="plusculus">plusculus</tp:taxon-name-part></tp:taxon-name></italic> Cullen &amp; Harvey, 2021 and <italic><tp:taxon-name><tp:taxon-name-part taxon-name-part-type="genus" reg="Geogarypus">G.</tp:taxon-name-part><tp:taxon-name-part taxon-name-part-type="species" reg="facetus">facetus</tp:taxon-name-part></tp:taxon-name></italic> Cullen &amp; Harvey, 2021 differ by the patchy coloration of the carapace and brighter palpal trochanter and femur (<xref ref-type="bibr" rid="B10">Cullen and Harvey 2021</xref>).</p></tp:treatment-sec><tp:treatment-sec sec-type="remarks" id="SECID0EIDAG"><title>Remarks.</title><p>The species <abbrev xmlns:xlink="http://www.w3.org/1999/xlink" xlink:title="interior" id="ABBRID0EODAG" xlink:type="simple">is</abbrev> widely distributed in the Indo-Pacific region (<xref ref-type="bibr" rid="B31">Novák and Harvey 2018</xref>; <xref ref-type="bibr" rid="B38">WPC 2022</xref>). <xref ref-type="bibr" rid="B18">Harvey (2000)</xref> assumed that the wide distribution of the species <abbrev xmlns:xlink="http://www.w3.org/1999/xlink" xlink:title="interior" id="ABBRID0E5DAG" xlink:type="simple">is</abbrev> also due to human activities.</p><p>
              <bold>Family <tp:taxon-name><tp:taxon-name-part taxon-name-part-type="family">Olpiidae</tp:taxon-name-part></tp:taxon-name> Banks, 1895</bold>
            </p><p>
              <bold>Genus <italic><tp:taxon-name><tp:taxon-name-part taxon-name-part-type="genus" reg="Olpium">Olpium</tp:taxon-name-part></tp:taxon-name></italic> L. Koch, 1873</bold>
            </p></tp:treatment-sec><tp:treatment-sec><!--Section generated to contain objects referenced in tp:taxon-treatment.--><fig id="F2" position="float" orientation="portrait"><object-id xmlns:xlink="http://www.w3.org/1999/xlink" content-type="doi" xlink:type="simple">10.3897/zookeys.1192.111308.figure2</object-id><object-id xmlns:xlink="http://www.w3.org/1999/xlink" content-type="arpha" xlink:type="simple">55BB3A65-F2CD-5BA2-8F49-4271231A7CCC</object-id><label>Figure 2.</label><caption><p><bold>A</bold><italic><tp:taxon-name><tp:taxon-name-part taxon-name-part-type="genus" reg="Paratemnoides">Paratemnoides</tp:taxon-name-part><tp:taxon-name-part taxon-name-part-type="species" reg="assimilis">assimilis</tp:taxon-name-part></tp:taxon-name></italic>, female <bold>B</bold><italic><tp:taxon-name><tp:taxon-name-part taxon-name-part-type="genus" reg="Paratemnoides">Paratemnoides</tp:taxon-name-part><tp:taxon-name-part taxon-name-part-type="species" reg="pallidus">pallidus</tp:taxon-name-part></tp:taxon-name></italic>, male <bold>C</bold><italic><tp:taxon-name><tp:taxon-name-part taxon-name-part-type="genus" reg="Geogarypus">Geogarypus</tp:taxon-name-part><tp:taxon-name-part taxon-name-part-type="species" reg="longidigitatus">longidigitatus</tp:taxon-name-part></tp:taxon-name></italic>, male <bold>D</bold><italic><tp:taxon-name><tp:taxon-name-part taxon-name-part-type="genus" reg="Olpium">Olpium</tp:taxon-name-part><tp:taxon-name-part taxon-name-part-type="species" reg="caputi">caputi</tp:taxon-name-part></tp:taxon-name></italic> sp. nov., female. Scale bars: 0.5 mm.</p></caption><graphic xmlns:xlink="http://www.w3.org/1999/xlink" xlink:href="zookeys-1192-029_article-111308__-g002.jpg" position="float" orientation="portrait" xlink:type="simple" id="oo_986356.jpg"><uri content-type="original_file" xlink:type="simple">https://binary.pensoft.net/fig/986356</uri></graphic></fig><fig id="F1" position="float" orientation="portrait"><object-id xmlns:xlink="http://www.w3.org/1999/xlink" content-type="doi" xlink:type="simple">10.3897/zookeys.1192.111308.figure1</object-id><object-id xmlns:xlink="http://www.w3.org/1999/xlink" content-type="arpha" xlink:type="simple">66FB667C-FF71-5154-AC40-186991680A92</object-id><label>Figure 1.</label><caption><p>Map of archipelagos of French Polynesia with details of Tahiti and Huahine islands with marked studied localities.</p></caption><graphic xmlns:xlink="http://www.w3.org/1999/xlink" xlink:href="zookeys-1192-029_article-111308__-g001.jpg" position="float" orientation="portrait" xlink:type="simple" id="oo_986355.jpg"><uri content-type="original_file" xlink:type="simple">https://binary.pensoft.net/fig/986355</uri></graphic></fig></tp:treatment-sec><ref-list><ref id="B26"><mixed-citation xmlns:xlink="http://www.w3.org/1999/xlink" xlink:type="simple"><person-group><name name-style="western"><surname>Mahnert</surname><given-names>V</given-names></name></person-group> (<year>1978b</year>) <article-title>Contributions a l'étude de la faune terrestre des îles granitiques de l'archipel des Sechelles. <tp:taxon-name><tp:taxon-name-part taxon-name-part-type="order">Pseudoscorpiones</tp:taxon-name-part></tp:taxon-name>.</article-title><source>Revue de Zoologie Africaine</source><volume>92</volume>(<issue>4</issue>): <fpage>867</fpage>–<lpage>888</lpage>.</mixed-citation></ref><ref id="B18"><mixed-citation xmlns:xlink="http://www.w3.org/1999/xlink" xlink:type="simple"><person-group><name name-style="western"><surname>Harvey</surname><given-names>MS</given-names></name></person-group> (<year>2000</year>) <article-title>From Siam to Rapa Nui – the identity and distribution of <italic><tp:taxon-name><tp:taxon-name-part taxon-name-part-type="genus">Geogarypus</tp:taxon-name-part><tp:taxon-name-part taxon-name-part-type="species">longidigitatus</tp:taxon-name-part></tp:taxon-name></italic> (Rainbow) (<tp:taxon-name><tp:taxon-name-part taxon-name-part-type="order">Pseudoscorpiones</tp:taxon-name-part></tp:taxon-name>: <tp:taxon-name><tp:taxon-name-part taxon-name-part-type="family">Geogarypidae</tp:taxon-name-part></tp:taxon-name>).</article-title><source>Bulletin - British Arachnological Society</source><volume>11</volume>(<issue>9</issue>): <fpage>377</fpage>–<lpage>384</lpage>.</mixed-citation></ref><ref id="B31"><mixed-citation xmlns:xlink="http://www.w3.org/1999/xlink" xlink:type="simple"><person-group><name name-style="western"><surname>Novák</surname><given-names>J</given-names></name><name name-style="western"><surname>Harvey</surname><given-names>MS</given-names></name></person-group> (<year>2018</year>) <article-title>New species and records of the pseudoscorpion genus <italic><tp:taxon-name><tp:taxon-name-part taxon-name-part-type="genus">Geogarypus</tp:taxon-name-part></tp:taxon-name></italic> (<tp:taxon-name><tp:taxon-name-part taxon-name-part-type="order">Pseudoscorpiones</tp:taxon-name-part></tp:taxon-name>: <tp:taxon-name><tp:taxon-name-part taxon-name-part-type="family">Geogarypidae</tp:taxon-name-part></tp:taxon-name>) from India, Sri Lanka and New Guinea.</article-title><source>Zootaxa</source><volume>4394</volume>(<issue>3</issue>): <fpage>417</fpage>–<lpage>427</lpage>. <ext-link xlink:href="10.11646/zootaxa.4394.3.7" ext-link-type="doi" xlink:type="simple">https://doi.org/10.11646/zootaxa.4394.3.7</ext-link></mixed-citation></ref><ref id="B10"><mixed-citation xmlns:xlink="http://www.w3.org/1999/xlink" xlink:type="simple"><person-group><name name-style="western"><surname>Cullen</surname><given-names>CL</given-names></name><name name-style="western"><surname>Harvey</surname><given-names>MS</given-names></name></person-group> (<year>2021</year>) <article-title>Two new species of the pseudoscorpion genus <italic><tp:taxon-name><tp:taxon-name-part taxon-name-part-type="genus">Geogarypus</tp:taxon-name-part></tp:taxon-name></italic> (<tp:taxon-name><tp:taxon-name-part taxon-name-part-type="order">Pseudoscorpiones</tp:taxon-name-part></tp:taxon-name>: <tp:taxon-name><tp:taxon-name-part taxon-name-part-type="family">Geogarypidae</tp:taxon-name-part></tp:taxon-name>) from northern Australia.</article-title><source>Records of the Western Australian Museum</source><volume>36</volume>(<issue>1</issue>): <fpage>71</fpage>–<lpage>78</lpage>. <ext-link xlink:href="10.18195/issn.0312-3162.36.2021.071-078" ext-link-type="doi" xlink:type="simple">https://doi.org/10.18195/issn.0312-3162.36.2021.071-078</ext-link></mixed-citation></ref><ref id="B38"><mixed-citation xmlns:xlink="http://www.w3.org/1999/xlink" xlink:type="simple">WPC (<year>2022</year>) World <tp:taxon-name><tp:taxon-name-part taxon-name-part-type="order">Pseudoscorpiones</tp:taxon-name-part></tp:taxon-name> Catalog. Natural History Museum Bern. <ext-link xlink:href="http://wac.nmbe.ch" ext-link-type="uri" xlink:type="simple">http://wac.nmbe.ch</ext-link> [Accessed on 14.8.2023]</mixed-citation></ref></ref-list></tp:taxon-treatment>
