# Supplementary material for: ﻿Pseudoscorpions (Arachnida, Pseudoscorpiones) from French Polynesia with first species records and description of new species
Source: Zookeys. 2024 Feb 19;1192:29–43. doi: 10.3897/zookeys.1192.111308 (PMC10897864; doi:10.3897/zookeys.1192.111308)
Supplement: XML Treatment for Olpium caputi [file zookeys.1192.111308-treatment3.xml]

<!DOCTYPE tp:taxon-treatment
  PUBLIC "-//TaxonX//DTD Taxonomic Treatment Publishing DTD v0 20100105//EN" "tax-treatment-NSO.dtd">
<tp:taxon-treatment xmlns:tp="http://www.plazi.org/taxpub"><tp:treatment-meta><kwd-group><label>Taxon classification</label><kwd>
                <named-content content-type="kingdom">Animalia</named-content>
              </kwd><kwd>
                <named-content content-type="order">Pseudoscorpiones</named-content>
              </kwd><kwd>
                <named-content content-type="family">Olpiidae</named-content>
              </kwd></kwd-group><mixed-citation publication-type="journal"><person-group><name><surname>Krajčovičová</surname><given-names>Katarína</given-names></name><name><surname>Ramage</surname><given-names>Thibault</given-names></name><name><surname>Jacq</surname><given-names>Frédéric A.</given-names></name><name><surname>Christophoryová</surname><given-names>Jana</given-names></name></person-group><article-title>﻿Pseudoscorpions (<tp:taxon-name><tp:taxon-name-part taxon-name-part-type="class">Arachnida</tp:taxon-name-part></tp:taxon-name>, <tp:taxon-name><tp:taxon-name-part taxon-name-part-type="order">Pseudoscorpiones</tp:taxon-name-part></tp:taxon-name>) from French Polynesia with first species records and description of new species</article-title><source>Zookeys</source><day>19</day><month>02</month><year>2024</year><volume>1192</volume><fpage>29</fpage><lpage>43</lpage><pub-id pub-id-type="doi">10.3897/zookeys.1192.111308</pub-id></mixed-citation></tp:treatment-meta><tp:nomenclature><label>﻿</label><tp:taxon-name>
              <object-id xmlns:xlink="http://www.w3.org/1999/xlink" content-type="arpha" xlink:type="simple">78850127-A872-5546-949E-74C993CB0136</object-id>
              <tp:taxon-name-part taxon-name-part-type="genus" reg="Olpium">Olpium</tp:taxon-name-part>
              <tp:taxon-name-part taxon-name-part-type="species" reg="caputi">caputi</tp:taxon-name-part>
              <object-id xmlns:xlink="http://www.w3.org/1999/xlink" content-type="zoobank" xlink:type="simple">https://zoobank.org/A27FF8CF-E164-4A69-8787-FE60F61300EB</object-id>
            </tp:taxon-name><tp:taxon-authority>Krajčovičová &amp; Christophoryová</tp:taxon-authority><tp:taxon-status xmlns:xlink="http://www.w3.org/1999/xlink" xlink:type="simple">sp. nov.</tp:taxon-status><xref ref-type="fig" rid="F2">Figs 2D</xref><xref ref-type="fig" rid="F4">, 4</xref></tp:nomenclature><tp:treatment-sec sec-type="material" id="SECID0EKGAG"><title>Material examined</title><p>(Fig. <xref ref-type="fig" rid="F1">1</xref>). <bold><italic>Holotype</italic></bold>: French Polynesia • 1 ♀; Tahiti, Mont Marau Summit [<named-content xmlns:xlink="http://www.w3.org/1999/xlink" content-type="dwc:verbatimCoordinates" xlink:type="simple"><named-content content-type="geo-json" specific-use="{&#34;type&#34;:&#34;Point&#34;,&#34;coordinates&#34;:[-149.529167,17.614444]}" id="NCID0E1GAG" xlink:type="simple">17°36'52"N, 149°31'45"W</named-content></named-content>]; 1450 m a.s.l.; 01 Sept. 2017; F.A. Jacq &amp; T. Ramage leg.; sifting of epiphyte moss on <italic><tp:taxon-name><tp:taxon-name-part taxon-name-part-type="genus" reg="Pterophylla">Pterophylla</tp:taxon-name-part><tp:taxon-name-part taxon-name-part-type="species" reg="parviflora">parviflora</tp:taxon-name-part></tp:taxon-name></italic> (G.Forst.) Pillon &amp; H.C.Hopkins; NHMW 29980.</p></tp:treatment-sec><tp:treatment-sec sec-type="etymology" id="SECID0EKHAG"><title>Etymology.</title><p>The species’ epithet <abbrev xmlns:xlink="http://www.w3.org/1999/xlink" xlink:title="interior" id="ABBRID0EQHAG" xlink:type="simple">is</abbrev> a patronym honouring Zuzana Čaputová, the Slovak President. As a female leader, she expresses clear attitudes and supports women as well as scientists. In this manner, we would like to pay tribute to her.</p></tp:treatment-sec><tp:treatment-sec sec-type="diagnosis" id="SECID0EUHAG"><title>Diagnosis.</title><p><italic><tp:taxon-name><tp:taxon-name-part taxon-name-part-type="genus" reg="Olpium">Olpium</tp:taxon-name-part><tp:taxon-name-part taxon-name-part-type="species" reg="caputi">caputi</tp:taxon-name-part></tp:taxon-name></italic> sp. nov. <abbrev xmlns:xlink="http://www.w3.org/1999/xlink" xlink:title="interior" id="ABBRID0EFIAG" xlink:type="simple">is</abbrev> most similar to <italic><tp:taxon-name><tp:taxon-name-part taxon-name-part-type="genus" reg="Olpium">O.</tp:taxon-name-part><tp:taxon-name-part taxon-name-part-type="species" reg="afghanicum">afghanicum</tp:taxon-name-part></tp:taxon-name></italic> Beier, 1952 and <italic><tp:taxon-name><tp:taxon-name-part taxon-name-part-type="genus" reg="Olpium">O.</tp:taxon-name-part><tp:taxon-name-part taxon-name-part-type="species" reg="philippinum">philippinum</tp:taxon-name-part></tp:taxon-name></italic> Beier, 1967, as all possess a dark brown carapace, pedipalps, and abdomen, and with carapace and abdomen being darker than palpal segments, a carapace without transverse furrows, and similar proportions of the palpal segments (e.g. patella 2.80–3.30× longer than broad, chela with pedicel 3.40–4.00× longer than broad and chelal finger 0.60–0.63 mm long) (<xref ref-type="bibr" rid="B3">Beier 1952</xref>, <xref ref-type="bibr" rid="B4">1967</xref>). <italic><tp:taxon-name><tp:taxon-name-part taxon-name-part-type="genus" reg="Olpium">Olpium</tp:taxon-name-part><tp:taxon-name-part taxon-name-part-type="species" reg="caputi">caputi</tp:taxon-name-part></tp:taxon-name></italic> sp. nov. differs from <italic><tp:taxon-name><tp:taxon-name-part taxon-name-part-type="genus" reg="Olpium">O.</tp:taxon-name-part><tp:taxon-name-part taxon-name-part-type="species" reg="afghanicum">afghanicum</tp:taxon-name-part></tp:taxon-name></italic> in having smooth chelal hands and two enlarged setae present on the palpal femur, while in <italic><tp:taxon-name><tp:taxon-name-part taxon-name-part-type="genus" reg="Olpium">O.</tp:taxon-name-part><tp:taxon-name-part taxon-name-part-type="species" reg="afghanicum">afghanicum</tp:taxon-name-part></tp:taxon-name></italic> the the chelal hands possess mediodistal dense granulation and only one enlarged seta <abbrev xmlns:xlink="http://www.w3.org/1999/xlink" xlink:title="interior" id="ABBRID0EIKAG" xlink:type="simple">is</abbrev> present on palpal femur (<xref ref-type="bibr" rid="B3">Beier 1952</xref>). <italic><tp:taxon-name><tp:taxon-name-part taxon-name-part-type="genus" reg="Olpium">Olpium</tp:taxon-name-part><tp:taxon-name-part taxon-name-part-type="species" reg="caputi">caputi</tp:taxon-name-part></tp:taxon-name></italic> sp. nov. differs from <italic><tp:taxon-name><tp:taxon-name-part taxon-name-part-type="genus" reg="Olpium">O.</tp:taxon-name-part><tp:taxon-name-part taxon-name-part-type="species" reg="philippinum">philippinum</tp:taxon-name-part></tp:taxon-name></italic> in having all palpal segments smooth, while <italic><tp:taxon-name><tp:taxon-name-part taxon-name-part-type="genus" reg="Olpium">O.</tp:taxon-name-part><tp:taxon-name-part taxon-name-part-type="species" reg="philippinum">philippinum</tp:taxon-name-part></tp:taxon-name></italic> possesses sparse mediodistal granulation on the palpal trochanter and hand. In addition, the palpal femur of <italic><tp:taxon-name><tp:taxon-name-part taxon-name-part-type="genus" reg="Olpium">O.</tp:taxon-name-part><tp:taxon-name-part taxon-name-part-type="species" reg="caputi">caputi</tp:taxon-name-part></tp:taxon-name></italic> sp. nov. <abbrev xmlns:xlink="http://www.w3.org/1999/xlink" xlink:title="interior" id="ABBRID0E3LAG" xlink:type="simple">is</abbrev> more slender than in <italic><tp:taxon-name><tp:taxon-name-part taxon-name-part-type="genus" reg="Olpium">O.</tp:taxon-name-part><tp:taxon-name-part taxon-name-part-type="species" reg="philippinum">philippinum</tp:taxon-name-part></tp:taxon-name></italic> (e.g. palpal femur in <italic><tp:taxon-name><tp:taxon-name-part taxon-name-part-type="genus" reg="Olpium">O.</tp:taxon-name-part><tp:taxon-name-part taxon-name-part-type="species" reg="caputi">caputi</tp:taxon-name-part></tp:taxon-name></italic> sp. nov. 4.11× longer than broad vs that of <italic><tp:taxon-name><tp:taxon-name-part taxon-name-part-type="genus" reg="Olpium">O.</tp:taxon-name-part><tp:taxon-name-part taxon-name-part-type="species" reg="philippinum">philippinum</tp:taxon-name-part></tp:taxon-name></italic> 3.20–3.30× longer than broad) (<xref ref-type="bibr" rid="B4">Beier 1967</xref>).</p></tp:treatment-sec><tp:treatment-sec sec-type="description" id="SECID0EFNAG"><title>Description.</title><p>♀ (Figs <xref ref-type="fig" rid="F2">2D</xref>, <xref ref-type="fig" rid="F4">4</xref>). Integument pigmented; carapace, pedipalps, and abdomen dark brown; carapace and abdomen slightly darker than palpal segments; tergites I–II whitish, following tergites brown, markedly darker (Fig. <xref ref-type="fig" rid="F2">2D</xref>). <bold><italic>Carapace</italic></bold> (Fig. <xref ref-type="fig" rid="F4">4A</xref>). Carapace 1.33× longer than broad, rectangular without transverse furrows; 4 eyes, the anterior ones with very convex lens, both pairs with tapetum; 25 thin setae, of which 4 anterior and 3 posterior; with 12 lyrifissures. <bold><italic>Chelicera</italic></bold> (Fig. <xref ref-type="fig" rid="F4">4B, C</xref>). Chelicera 2.08× longer than broad, palm with 5 acuminate setae; fixed finger with 7 teeth; moveable finger with 1 subdistal seta, galea broken apically (Fig. <xref ref-type="fig" rid="F4">4B</xref>), rallum with 3 blades, distal one serrated (Fig. <xref ref-type="fig" rid="F4">4C</xref>), serrula exterior with 17 blades. <bold><italic>Pedipalps</italic></bold> (Figs <xref ref-type="fig" rid="F2">2D</xref>, <xref ref-type="fig" rid="F4">4D, G</xref>). Pedipalps smooth (Figs <xref ref-type="fig" rid="F2">2D</xref>, <xref ref-type="fig" rid="F4">4G</xref>). Trochanter 1.95×, femur 4.11×, patella 2.83×, chela 3.74×, hand with pedicel 1.82× longer than broad. Femur dorsal with 2 elongate setae without enlarged alveoli (Fig. <xref ref-type="fig" rid="F4">4G</xref>). Venom apparatus very short present in both fixed and moveable fingers terminating in nodus ramosus distal to trichobothrium <italic><abbrev xmlns:xlink="http://www.w3.org/1999/xlink" xlink:title="exterior terminal" id="ABBRID0EFPAG" xlink:type="simple">et</abbrev></italic> on fixed finger (Fig. <xref ref-type="fig" rid="F4">4D</xref>). Fixed chelal finger with 8 trichobothria, moveable chelal finger with 4 trichobothria. Fixed chelal finger with 41 slightly reclined and pointed teeth; moveable chelal finger with 35 small marginal teeth (Fig. <xref ref-type="fig" rid="F4">4D</xref>). A coupled sensillum (<italic><abbrev xmlns:xlink="http://www.w3.org/1999/xlink" xlink:title="coupled sensillum" id="ABBRID0ESPAG" xlink:type="simple">pc</abbrev></italic>) closer to <italic><abbrev xmlns:xlink="http://www.w3.org/1999/xlink" xlink:title="subbasal" id="ABBRID0EXPAG" xlink:type="simple">sb</abbrev></italic> than to <italic><abbrev xmlns:xlink="http://www.w3.org/1999/xlink" xlink:title="subterminal" id="ABBRID0E3PAG" xlink:type="simple">st</abbrev>.</italic> Trichobothria <italic><abbrev xmlns:xlink="http://www.w3.org/1999/xlink" xlink:title="exterior basal" id="ABBRID0ECQAG" xlink:type="simple">eb</abbrev></italic>, <italic><abbrev xmlns:xlink="http://www.w3.org/1999/xlink" xlink:title="exterior subbasal" id="ABBRID0EHQAG" xlink:type="simple">esb</abbrev></italic>, <italic><abbrev xmlns:xlink="http://www.w3.org/1999/xlink" xlink:title="interior basal" id="ABBRID0EMQAG" xlink:type="simple">ib</abbrev></italic>, <italic><abbrev xmlns:xlink="http://www.w3.org/1999/xlink" xlink:title="interior subbasal" id="ABBRID0ERQAG" xlink:type="simple">isb</abbrev></italic> located on the base of the fixed finger; <italic><abbrev xmlns:xlink="http://www.w3.org/1999/xlink" xlink:title="exterior subterminal" id="ABBRID0EWQAG" xlink:type="simple">est</abbrev></italic> closer to <italic><abbrev xmlns:xlink="http://www.w3.org/1999/xlink" xlink:title="interior subterminal" id="ABBRID0E2QAG" xlink:type="simple">ist</abbrev></italic> than to <italic><abbrev xmlns:xlink="http://www.w3.org/1999/xlink" xlink:title="interior terminal" id="ABBRID0EARAG" xlink:type="simple">it</abbrev></italic>; <italic>b</italic> and <italic><abbrev xmlns:xlink="http://www.w3.org/1999/xlink" xlink:title="subbasal" id="ABBRID0EHRAG" xlink:type="simple">sb</abbrev></italic> located on the base of the moveable finger; <italic><abbrev xmlns:xlink="http://www.w3.org/1999/xlink" xlink:title="subterminal" id="ABBRID0EMRAG" xlink:type="simple">st</abbrev></italic> closer to <italic><abbrev xmlns:xlink="http://www.w3.org/1999/xlink" xlink:title="subbasal" id="ABBRID0ERRAG" xlink:type="simple">sb</abbrev></italic> than to <italic>t.</italic> For a complete trichobothrial pattern see Fig. <xref ref-type="fig" rid="F4">4D</xref>. <bold><italic>Coxae</italic></bold> (Fig. <xref ref-type="fig" rid="F4">4E</xref>). Coxae smooth, all setae acuminate; manducatory processes with 5 setae; palpal coxae with 10–11 setae; pedal coxae I–IV chaetotaxy: 4: 5: 7–8: 14 (1 damaged); for lyrifissures see Fig. <xref ref-type="fig" rid="F4">4E</xref>. <bold><italic>Abdomen</italic></bold> (Fig. <xref ref-type="fig" rid="F2">2D</xref>). Tergites longitudinally not divided. Pleural membrane longitudinally striate. <bold><italic>Tergal chaetotaxy</italic> I–X</bold>: 2: 4: 5: 4: 4: 4: 4: 4: 6: 10. <bold><italic>Chaetotaxy of sternites</italic> II–X</bold>: 7: 4: 4: 6: 8: 6: 6: 9: 10. Genital area very simple with marginal row of 7 acuminate setae on posterior operculum; one pair of lateral cribriform plates and one pair of medial cribriform plates next to each other as on Fig. <xref ref-type="fig" rid="F4">4F</xref>. <bold><italic>Leg</italic> I</bold> (Fig. <xref ref-type="fig" rid="F4">4H</xref>). Trochanter 1.38×, femur 3.00×, patella 1.91×, tibia 4.43×, tarsus I 3.40×, tarsus II 3.00× deeper than broad. <bold><italic>Leg</italic> IV</bold> (Fig. <xref ref-type="fig" rid="F4">4I</xref>). Trochanter 1.53×, femoropatella 2.87×, tibia 4.36×, tarsus I 2.86×, tarsus II 3.33× deeper than broad. Leg IV with a long tactile seta basally on tarsus I (Fig. <xref ref-type="fig" rid="F4">4I</xref>). Claws simple, arolium significantly longer than claws (Fig. <xref ref-type="fig" rid="F4">4H–I</xref>).</p><fig id="F4" position="float" orientation="portrait"><object-id xmlns:xlink="http://www.w3.org/1999/xlink" content-type="doi" xlink:type="simple">10.3897/zookeys.1192.111308.figure4</object-id><object-id xmlns:xlink="http://www.w3.org/1999/xlink" content-type="arpha" xlink:type="simple">24CBE242-CD1C-5435-9FE9-4F2407060002</object-id><label>Figure 4.</label><caption><p><italic><tp:taxon-name><tp:taxon-name-part taxon-name-part-type="genus" reg="Olpium">Olpium</tp:taxon-name-part><tp:taxon-name-part taxon-name-part-type="species" reg="caputi">caputi</tp:taxon-name-part></tp:taxon-name></italic> sp. nov. <bold>A</bold> carapace, dorsal view <bold>B</bold> chelicera with setae pattern, dorsal view <bold>C</bold> rallum <bold>D</bold> palpal chela, dorsal view, showing trichobothriotaxy, teeth and venom apparatus <bold>E</bold> coxal area, ventral view <bold>F</bold> genital area <bold>G</bold> pedipalp, dorsal view (trochanter, femur, and patella) <bold>H</bold> leg I, lateral view <bold>I</bold> leg IV, lateral view. Scale bars: 0.1 mm.</p></caption><graphic xmlns:xlink="http://www.w3.org/1999/xlink" xlink:href="zookeys-1192-029_article-111308__-g004.jpg" position="float" orientation="portrait" xlink:type="simple" id="oo_986358.jpg"><uri content-type="original_file" xlink:type="simple">https://binary.pensoft.net/fig/986358</uri></graphic></fig></tp:treatment-sec><tp:treatment-sec sec-type="description" id="SECID0E2UAG"><title>Measurements</title><p><bold>(in mm, length/width or, for legs, length/depth).</bold> ♀. Body length 2.28. Pedipalps: trochanter 0.39/0.20, femur 0.74/0.18, patella 0.65/0.23, chela 1.27/0.34, hand with pedicel 0.62/0.34, hand without pedicel 0.54, moveable finger 0.67. Chelicera 0.27/0.13, moveable finger 0.17. Carapace 0.80/0.60. Leg I: trochanter 0.18/0.13, femur 0.30/0.10, patella 0.21/0.11, tibia 0.31/0.07, tarsus I 0.17/0.05, tarsus II 0.15/0.05. Leg IV: trochanter 0.26/0.17, femoropatella 0.66/0.23, tibia 0.48/0.11, tarsus I 0.20/0.07, tarsus II 0.20/0.06.</p></tp:treatment-sec><tp:treatment-sec sec-type="distribution" id="SECID0EDVAG"><title>Distribution and ecology.</title><p>Currently, this species <abbrev xmlns:xlink="http://www.w3.org/1999/xlink" xlink:title="interior" id="ABBRID0EJVAG" xlink:type="simple">is</abbrev> known only from the type locality in Tahiti, French Polynesia. The specimen was collected by sifting from epiphyte moss.</p></tp:treatment-sec><tp:treatment-sec sec-type="remarks" id="SECID0ENVAG"><title>Remarks.</title><p><xref ref-type="bibr" rid="B11">Dashdamirov and Schawaller (1993)</xref> questioned the affiliation of <italic><tp:taxon-name><tp:taxon-name-part taxon-name-part-type="genus" reg="Olpium">O.</tp:taxon-name-part><tp:taxon-name-part taxon-name-part-type="species" reg="afghanicum">afghanicum</tp:taxon-name-part></tp:taxon-name></italic> within the genus <italic><tp:taxon-name><tp:taxon-name-part taxon-name-part-type="genus" reg="Olpium">Olpium</tp:taxon-name-part></tp:taxon-name></italic> L. Koch, 1873 based on the following characters: nodus ramosus <abbrev xmlns:xlink="http://www.w3.org/1999/xlink" xlink:title="interior" id="ABBRID0EJWAG" xlink:type="simple">is</abbrev> distal of trichobothrium <italic><abbrev xmlns:xlink="http://www.w3.org/1999/xlink" xlink:title="exterior terminal" id="ABBRID0EOWAG" xlink:type="simple">et</abbrev></italic>, tarsus I <abbrev xmlns:xlink="http://www.w3.org/1999/xlink" xlink:title="interior" id="ABBRID0ESWAG" xlink:type="simple">is</abbrev> longer than tarsus II, the first tergite and posterior margin of carapace bear four setae. As mentioned in <xref ref-type="bibr" rid="B30">Murthy and Ananthakrishnan (1977)</xref>, the length of nodus ramosus, given by <xref ref-type="bibr" rid="B21">Hoff (1964)</xref> for Olpinii with <italic><tp:taxon-name><tp:taxon-name-part taxon-name-part-type="genus" reg="Olpium">Olpium</tp:taxon-name-part></tp:taxon-name></italic> as the type genus, cannot be satisfactorily used to distinguish <italic><tp:taxon-name><tp:taxon-name-part taxon-name-part-type="genus" reg="Olpium">Olpium</tp:taxon-name-part></tp:taxon-name></italic> from other genera. As explained by <xref ref-type="bibr" rid="B19">Harvey and Leng (2008)</xref>, almost all <tp:taxon-name>Olpiinae</tp:taxon-name> Banks, 1895 possess short venom ducts not reaching <italic><abbrev xmlns:xlink="http://www.w3.org/1999/xlink" xlink:title="exterior terminal" id="ABBRID0EUXAG" xlink:type="simple">et</abbrev></italic> on the fixed chelal finger. The redescriptions of <italic><tp:taxon-name><tp:taxon-name-part taxon-name-part-type="genus" reg="Olpium">Olpium</tp:taxon-name-part><tp:taxon-name-part taxon-name-part-type="species" reg="pallipes">pallipes</tp:taxon-name-part></tp:taxon-name></italic> (Lucas, 1849) and <italic><tp:taxon-name><tp:taxon-name-part taxon-name-part-type="genus" reg="Olpium">Olpium</tp:taxon-name-part><tp:taxon-name-part taxon-name-part-type="species" reg="kochi">kochi</tp:taxon-name-part></tp:taxon-name></italic> Simon, 1881 show the variability in setae number on the posterior margin of carapace, both species bear 4–5 setae on <abbrev xmlns:xlink="http://www.w3.org/1999/xlink" xlink:title="interior terminal" id="ABBRID0EOYAG" xlink:type="simple">it</abbrev> (<xref ref-type="bibr" rid="B20">Heurtault 1979</xref>; <xref ref-type="bibr" rid="B27">Mahnert 1981</xref>). New described <italic><tp:taxon-name><tp:taxon-name-part taxon-name-part-type="genus" reg="Olpium">O.</tp:taxon-name-part><tp:taxon-name-part taxon-name-part-type="species" reg="caputi">caputi</tp:taxon-name-part></tp:taxon-name></italic> sp. nov. possesses a very short venom apparatus terminating in nodus ramosus distal to trichobothrium <italic><abbrev xmlns:xlink="http://www.w3.org/1999/xlink" xlink:title="exterior terminal" id="ABBRID0EGZAG" xlink:type="simple">et</abbrev></italic> and three setae are present on the posterior margin of carapace.</p></tp:treatment-sec><tp:treatment-sec><!--Section generated to contain objects referenced in tp:taxon-treatment.--><fig id="F2" position="float" orientation="portrait"><object-id xmlns:xlink="http://www.w3.org/1999/xlink" content-type="doi" xlink:type="simple">10.3897/zookeys.1192.111308.figure2</object-id><object-id xmlns:xlink="http://www.w3.org/1999/xlink" content-type="arpha" xlink:type="simple">55BB3A65-F2CD-5BA2-8F49-4271231A7CCC</object-id><label>Figure 2.</label><caption><p><bold>A</bold><italic><tp:taxon-name><tp:taxon-name-part taxon-name-part-type="genus" reg="Paratemnoides">Paratemnoides</tp:taxon-name-part><tp:taxon-name-part taxon-name-part-type="species" reg="assimilis">assimilis</tp:taxon-name-part></tp:taxon-name></italic>, female <bold>B</bold><italic><tp:taxon-name><tp:taxon-name-part taxon-name-part-type="genus" reg="Paratemnoides">Paratemnoides</tp:taxon-name-part><tp:taxon-name-part taxon-name-part-type="species" reg="pallidus">pallidus</tp:taxon-name-part></tp:taxon-name></italic>, male <bold>C</bold><italic><tp:taxon-name><tp:taxon-name-part taxon-name-part-type="genus" reg="Geogarypus">Geogarypus</tp:taxon-name-part><tp:taxon-name-part taxon-name-part-type="species" reg="longidigitatus">longidigitatus</tp:taxon-name-part></tp:taxon-name></italic>, male <bold>D</bold><italic><tp:taxon-name><tp:taxon-name-part taxon-name-part-type="genus" reg="Olpium">Olpium</tp:taxon-name-part><tp:taxon-name-part taxon-name-part-type="species" reg="caputi">caputi</tp:taxon-name-part></tp:taxon-name></italic> sp. nov., female. Scale bars: 0.5 mm.</p></caption><graphic xmlns:xlink="http://www.w3.org/1999/xlink" xlink:href="zookeys-1192-029_article-111308__-g002.jpg" position="float" orientation="portrait" xlink:type="simple" id="oo_986356.jpg"><uri content-type="original_file" xlink:type="simple">https://binary.pensoft.net/fig/986356</uri></graphic></fig><fig id="F1" position="float" orientation="portrait"><object-id xmlns:xlink="http://www.w3.org/1999/xlink" content-type="doi" xlink:type="simple">10.3897/zookeys.1192.111308.figure1</object-id><object-id xmlns:xlink="http://www.w3.org/1999/xlink" content-type="arpha" xlink:type="simple">66FB667C-FF71-5154-AC40-186991680A92</object-id><label>Figure 1.</label><caption><p>Map of archipelagos of French Polynesia with details of Tahiti and Huahine islands with marked studied localities.</p></caption><graphic xmlns:xlink="http://www.w3.org/1999/xlink" xlink:href="zookeys-1192-029_article-111308__-g001.jpg" position="float" orientation="portrait" xlink:type="simple" id="oo_986355.jpg"><uri content-type="original_file" xlink:type="simple">https://binary.pensoft.net/fig/986355</uri></graphic></fig></tp:treatment-sec><ref-list><ref id="B3"><mixed-citation xmlns:xlink="http://www.w3.org/1999/xlink" xlink:type="simple"><person-group><name name-style="western"><surname>Beier</surname><given-names>M</given-names></name></person-group> (<year>1952</year>) <article-title>The 3<sup>rd</sup> Danish Expedition to Central Asia. Zoological Results 7. <tp:taxon-name><tp:taxon-name-part taxon-name-part-type="order">Pseudoscorpionidea</tp:taxon-name-part></tp:taxon-name> (<tp:taxon-name><tp:taxon-name-part taxon-name-part-type="subphylum">Chelicerata</tp:taxon-name-part></tp:taxon-name>) aus Afghanistan.</article-title><source>Videnskabelige Meddelelser fra Dansk naturhistorisk Forening i Kjøbenhavn</source><volume>114</volume>: <fpage>245</fpage>–<lpage>250</lpage>.</mixed-citation></ref><ref id="B4"><mixed-citation xmlns:xlink="http://www.w3.org/1999/xlink" xlink:type="simple"><person-group><name name-style="western"><surname>Beier</surname><given-names>M</given-names></name></person-group> (<year>1967</year>) <article-title>Die Pseudoscorpione der Noona Dan Expedition nach den Philippinen und Bismarck Inseln.</article-title><source>Entomologiske Meddelelser</source><volume>35</volume>: <fpage>315</fpage>–<lpage>324</lpage>.</mixed-citation></ref><ref id="B11"><mixed-citation xmlns:xlink="http://www.w3.org/1999/xlink" xlink:type="simple"><person-group><name name-style="western"><surname>Dashdamirov</surname><given-names>S</given-names></name><name name-style="western"><surname>Schawaller</surname><given-names>W</given-names></name></person-group> (<year>1993</year>) <article-title>Pseudoscorpions from Middle Asia, Part 2 (<tp:taxon-name><tp:taxon-name-part taxon-name-part-type="class">Arachnida</tp:taxon-name-part></tp:taxon-name>: <tp:taxon-name><tp:taxon-name-part taxon-name-part-type="order">Pseudoscorpiones</tp:taxon-name-part></tp:taxon-name>).</article-title><source>Stuttgarter Beiträge zur Naturkunde, Serie A</source><volume>496</volume>(<issue>14</issue>): <fpage>1</fpage>–<lpage>14</lpage>.</mixed-citation></ref><ref id="B30"><mixed-citation xmlns:xlink="http://www.w3.org/1999/xlink" xlink:type="simple"><person-group><name name-style="western"><surname>Murthy</surname><given-names>VA</given-names></name><name name-style="western"><surname>Ananthakrishnan</surname><given-names>TN</given-names></name></person-group> (<year>1977</year>) <article-title>Indian Chelonethi.</article-title><source>Oriental Insects Monograph</source><volume>4</volume>: <fpage>1</fpage>–<lpage>210</lpage>.</mixed-citation></ref><ref id="B21"><mixed-citation xmlns:xlink="http://www.w3.org/1999/xlink" xlink:type="simple"><person-group><name name-style="western"><surname>Hoff</surname><given-names>CC</given-names></name></person-group> (<year>1964</year>) <article-title>The pseudoscorpions from Jamaica. Part 3. The suborder <tp:taxon-name><tp:taxon-name-part taxon-name-part-type="suborder">Diplosphyronida</tp:taxon-name-part></tp:taxon-name>.</article-title><source>Bulletin of the Institute of Jamaica</source><volume>10</volume>(<issue>3</issue>): <fpage>4</fpage>–<lpage>47</lpage>.</mixed-citation></ref><ref id="B19"><mixed-citation xmlns:xlink="http://www.w3.org/1999/xlink" xlink:type="simple"><person-group><name name-style="western"><surname>Harvey</surname><given-names>MS</given-names></name><name name-style="western"><surname>Leng</surname><given-names>MC</given-names></name></person-group> (<year>2008</year>) <article-title>The first troglomorphic pseudoscorpion of the family <tp:taxon-name><tp:taxon-name-part taxon-name-part-type="family">Olpiidae</tp:taxon-name-part></tp:taxon-name> (<tp:taxon-name><tp:taxon-name-part taxon-name-part-type="order">Pseudoscorpiones</tp:taxon-name-part></tp:taxon-name>), with remarks on the composition of the family.</article-title><source>Records of the Western Australian Museum</source><volume>24</volume>(<issue>4</issue>): <fpage>387</fpage>–<lpage>394</lpage>. <ext-link xlink:href="10.18195/issn.0312-3162.24(4).2008.387-394" ext-link-type="doi" xlink:type="simple">https://doi.org/10.18195/issn.0312-3162.24(4).2008.387-394</ext-link></mixed-citation></ref><ref id="B20"><mixed-citation xmlns:xlink="http://www.w3.org/1999/xlink" xlink:type="simple"><person-group><name name-style="western"><surname>Heurtault</surname><given-names>J</given-names></name></person-group> (<year>1979</year>) <article-title>Complément à la description de <italic><tp:taxon-name><tp:taxon-name-part taxon-name-part-type="genus">Olpium</tp:taxon-name-part><tp:taxon-name-part taxon-name-part-type="species">pallipes</tp:taxon-name-part></tp:taxon-name></italic> Lucas, 1845, type de la famille <tp:taxon-name><tp:taxon-name-part taxon-name-part-type="family">Olpiidae</tp:taxon-name-part></tp:taxon-name> (Arachnides, Pseudoscorpions).</article-title><source>Revue Suisse de Zoologie</source><volume>86</volume>(<issue>4</issue>): <fpage>925</fpage>–<lpage>931</lpage>. <ext-link xlink:href="10.5962/bhl.part.82349" ext-link-type="doi" xlink:type="simple">https://doi.org/10.5962/bhl.part.82349</ext-link></mixed-citation></ref><ref id="B27"><mixed-citation xmlns:xlink="http://www.w3.org/1999/xlink" xlink:type="simple"><person-group><name name-style="western"><surname>Mahnert</surname><given-names>V</given-names></name></person-group> (<year>1981</year>) <article-title>Taxonomische Irrwege: <italic><tp:taxon-name><tp:taxon-name-part taxon-name-part-type="genus">Olpium</tp:taxon-name-part><tp:taxon-name-part taxon-name-part-type="species">savignyi</tp:taxon-name-part></tp:taxon-name></italic> Simon, <italic><tp:taxon-name><tp:taxon-name-part taxon-name-part-type="genus">O.</tp:taxon-name-part><tp:taxon-name-part taxon-name-part-type="species">kochi</tp:taxon-name-part></tp:taxon-name></italic> Simon, <italic><tp:taxon-name><tp:taxon-name-part taxon-name-part-type="genus">O.</tp:taxon-name-part><tp:taxon-name-part taxon-name-part-type="species">bicolor</tp:taxon-name-part></tp:taxon-name></italic> Simon (<tp:taxon-name><tp:taxon-name-part taxon-name-part-type="order">Pseudoscorpiones</tp:taxon-name-part></tp:taxon-name>).</article-title><source>Folia Entomologica Hungarica</source><volume>42</volume>(<issue>34</issue>): <fpage>95</fpage>–<lpage>99</lpage>.</mixed-citation></ref></ref-list></tp:taxon-treatment>
